# Supplementary material for: Identification and characterization of the WYL BrxR protein and its gene as separable regulatory elements of a BREX phage restriction system
Source: Nucleic Acids Res. 2022 May 2;50(9):5171–90. doi: 10.1093/nar/gkac311 (PMC9122589; doi:10.1093/nar/gkac311)
Supplement: gkac311_Supplemental_Files [file gkac311_supplemental_files.zip]

Archive with 2 entries (2 files):
- SupplementaryFIguresCaptions.pdf
- SupplementaryTableS1_Primers.pdf
